# Supplementary material for: Time-resolved chemical monitoring of whole plant roots with printed electrochemical sensors and machine learning
Source: Sci Adv. 2024 Jan 31;10(5):eadj6315. doi: 10.1126/sciadv.adj6315 (PMC10830104; doi:10.1126/sciadv.adj6315)
Supplement: Supplementary file 2 — Movies S1 and S2 [file sciadv.adj6315_movies_s1_and_s2.zip]

Archive with 2 entries (2 files):
- adj6315_Movie_S1.mp4
- adj6315_Movie_S2.mp4
